# Supplementary material for: TRPV4 and KRAS and FGFR1 gain-of-function mutations drive giant cell lesions of the jaw
Source: Nat Commun. 2018 Nov 1;9:4572. doi: 10.1038/s41467-018-06690-4 (PMC6212533; doi:10.1038/s41467-018-06690-4)
Supplement: Supplementary file 4 — Supplementary Data 1 [file 41467_2018_6690_MOESM4_ESM.xlsx]

## Sheet: Supplementary Table 1
Supplementary Table 1: A summary of clinical characteristics, Next Generation Sequencing (WES/RNA-Seq), Sanger Sequencing, MiSeq and immunohistochemistry (IHC) of giant cell lesions of the jaw samples.
CLINICAL							SEQUENCING, DISCOVERY COHORT, n=19				VALIDATION COHORT (n=39)						IHC***
Sample	Variant	Clinical aggressiveness classification	Recurrence	Location	Age	Sex	Sequencing	Next Generation Sequencing, VAF			Targeted Sanger Sequencing			Targeted MiSeq, VAF			p-ERK1/2
								KRAS	TRPV4	FGFR1	KRAS	TRPV4	FGFR1	KRAS	TRPV4	FGFR1
1	central	aggressive	yes	Mandible	27	F	WES/RNA-Seq$	WT	p.M713V*, 31%	WT							not done
2	central	aggressive	no	Mandible	37	F	WES	WT	p.M713I, 27%	WT							positive
3	central	aggressive	no	Mandible	24	F	WES	WT	p.M713V, 35%	WT							positive
4	central	aggressive	no	Maxilla	9	M	targeted				WT	p.M713V	WT				positive
5	central	aggressive	no	Maxilla	15	F	targeted				WT	p.M713V	WT				positive
6	central	aggressive	no	Maxilla	15	F	targeted				WT	p.M713V	WT				positive
7	central	aggressive	no	Mandible	18	F	targeted				WT	p.M713V	WT				positive
8	central	aggressive	yes	Mandible	14	F	targeted				WT	p.M713I	WT				positive
9	central	aggressive	no	Maxilla	22	M	targeted				WT	p.M713V	WT				positive
10	central	aggressive	no	Maxilla	39	M	targeted				WT	p.M713V*	WT				not done
11	central	aggressive	no	Mandible	15	M	targeted				p.G13D	p.M713V	WT				positive
12	central	aggressive	no	Mandible	25	M	targeted				p.G12D	p.M713V	WT				not done
13	central	aggressive	no	Maxilla	10	F	targeted				p.G12D	p.M713V*	WT				not done
14	central	aggressive	no	Mandible	35	F	targeted				p.G12D	rs955455114	WT	p.G12D, 29%			positive
15	central	aggressive	no	Maxilla	53	M	WES/RNA-Seq$	p.L19F*, 10%	WT	WT				p.L19F, 12%			not done
16	central	aggressive	yes	Mandible	8	M	WES	p.G12D, 37%	WT	WT							positive
17	central	aggressive	no	Maxilla	21	F	WES	p.G12A, 24%	WT	WT							positive
18	central	aggressive	yes	Maxilla	15	M	WES	p.A146V*, 33%	WT	WT							positive
19	central	aggressive	no	Mandible	16	F	targeted				WT	WT	WT	p.G10E, 16%	WT	WT	positive
20	peripheral	.	no	Mandible	36	F	WES	p.L19F, 25%	WT	WT							positive
21	peripheral	.	no	Mandible	68	M	WES	p.V14L, 15%	WT	WT							positive
22	peripheral	.	yes	Mandible	10	F	WES	p.A146V, 21%	WT	WT							positive
23	peripheral	.	yes	Mandible	36	M	targeted				p.G12D	WT	WT				positive
24	peripheral	.	no	Mandible	28	F	targeted				p.G12D	WT	WT				positive
25	peripheral	.	no	Mandible	15	F	targeted				p.G12D	WT	WT				positive
26	peripheral	.	no	Maxilla	62	M	targeted				p.G13D	WT	WT				positive
27	peripheral	.	no	Mandible	39	F	targeted				p.G12A	WT	WT				positive
28	peripheral	.	no	Maxilla	74	M	targeted				p.A146V	WT	WT				positive
29	peripheral	.	no	Maxilla	37	F	targeted				p.G13D	WT	WT				not done
30	peripheral	.	no	Mandible	48	M	WES	p.A146V, 12%	rs955455114**, 54%	WT							not done
31	peripheral	.	no	Mandible	33	M	targeted				p.A146P	WT	WT				positive
32	peripheral	.	no	Mandible	65	F	WES	p.A146V, 34%	WT	WT							positive
33	peripheral	.	no	Maxilla	70	M	targeted				p.V14L	WT	WT				not done
34	peripheral	.	no	Mandible	23	M	targeted				WT	WT	WT	p.A146P, 23%	WT	WT	positive
35	central	aggressive	no	Mandible	8	M	WES/RNA-Seq$	WT	WT	p.C381R*, 56%							not done
36	central	aggressive	no	Maxilla	9	M	WES/RNA-Seq$	WT	WT	p.C381R*, 64%							not done
37	central	non-aggressive	no	Maxilla	27	F	WES	WT	WT	p.N330I, 31%							positive
38	central	aggressive	yes	Mandible	7	F	targeted				WT	WT	p.C381R				positive
39	central	non-aggressive	no	Mandible	7	F	targeted				WT	WT	p.C381R				positive
40	central	non-aggressive	no	Maxilla	17	M	targeted				WT	WT	WT	WT	WT	p. C381R, 28%	positive
41	peripheral	.	yes	Mandible	65	F	targeted				WT	WT	p.N330I				positive
42	peripheral	.	no	Mandible	18	M	targeted				NA	WT	p.C381R				positive
43	central	aggressive	no	Mandible	10	F	WES	WT	rs200210023, 57%	WT				WT	WT	WT	positive
44	peripheral	.	yes	Maxilla	64	F	WES	WT	WT	WT				WT	WT	WT	not done
45	central	aggressive	no	Maxilla	53	F	targeted/RNA-Seq$	WT	WT	WT				WT	WT	WT	not done
46	central	aggressive	no	Mandible	20	M	WES/RNA-Seq$	WT	WT	WT				WT	WT	WT	not done
47	central	non-aggressive	no	Maxilla	19	M	targeted				WT	WT	WT	WT	WT	WT	positive
48	central	aggressive	yes	Mandible	39	F	targeted				WT	rs955455114	WT	N.A.	N.A.	N.A.	not done
49	central	aggressive	no	Maxilla	15	M	targeted				WT	WT	WT	N.A.	N.A.	N.A.	not done
50	central	aggressive	no	Mandible	18	F	targeted				WT	WT	WT	N.A.	N.A.	N.A.	not done
51	central	non-aggressive	no	Mandible	39	M	targeted				WT	WT	WT	N.A.	N.A.	N.A.	not done
52	central	non-aggressive	no	Maxilla	41	M	targeted				WT	WT	NA	N.A.	N.A.	N.A.	not done
53	central	aggressive	no	Mandible	9	M	targeted				WT	WT	NA	N.A.	N.A.	N.A.	not done
54	central	aggressive	no	Mandible	24	M	targeted				WT	WT	WT	N.A.	N.A.	N.A.	not done
55	central	aggressive	no	Mandible	12	F	targeted				WT	WT	WT	N.A.	N.A.	N.A.	not done
56	peripheral	.	no	Mandible	77	M	targeted				WT	WT	NA	N.A.	N.A.	N.A.	not done
57	peripheral	.	no	Maxilla	49	M	targeted				WT	WT	WT	N.A.	N.A.	N.A.	not done
58	peripheral	.	no	Mandible	58	M	targeted				WT	WT	WT	N.A.	N.A.	N.A.	not done
