# Supplementary material for: TRPV4 and KRAS and FGFR1 gain-of-function mutations drive giant cell lesions of the jaw
Source: Nat Commun. 2018 Nov 1;9:4572. doi: 10.1038/s41467-018-06690-4 (PMC6212533; doi:10.1038/s41467-018-06690-4)
Supplement: Supplementary file 5 — Supplementary Data 2 [file 41467_2018_6690_MOESM5_ESM.xlsx]

## Sheet: Supplementary Data 2
Supplementary Data 2. Tumor mutation burden (TMB) for a subgroup of giant cell lesions of the jaw samples analyzed in this study
Sample	Tumor specific variants (all)	Variants after filter on ExAC AF (0.1%)	Variants after filter on 1000Genomes AF (0.1%)	Variants after filter on EVS AF (0.1%)	Somatic Variants (after inhouse DB filter)	Target Region Length(~=1% of the genome)	% Coverage (>10X)	Region of Interest (>10X)	Tumor Mutation Burden (TMB) per base	TMB (per MB)	TMB Group*
15	45	31	28	27	20	30000000	95.4	28620000	6.98812e-07	1	low
18	31	22	22	21	17	30000000	96.3	28890000	5.88439e-07	1	low
35	43	31	31	28	25	30000000	93.7	28110000	8.89363e-07	1	low
36	80	42	39	36	31	30000000	96.7	29010000	1.0686e-06	1	low
44	27	19	18	17	16	30000000	96.4	28920000	5.5325e-07	1	low
