# Supplementary material for: TRPV4 and KRAS and FGFR1 gain-of-function mutations drive giant cell lesions of the jaw
Source: Nat Commun. 2018 Nov 1;9:4572. doi: 10.1038/s41467-018-06690-4 (PMC6212533; doi:10.1038/s41467-018-06690-4)
Supplement: Supplementary file 7 — Supplementary Data 4 [file 41467_2018_6690_MOESM7_ESM.xlsx]

## Sheet: Supplementary Data 4
Supplementary Data 4. Whole Exome Sequencing coverage in 18 giant cell lesions of the jaw and 5 matched normal DNA samples from this study
sample	total*	mean**	granular_third_quartile	granular_median	granular_first_quartile	%_bases_above_5	%_bases_above_7	%_bases_above_10	%_bases_above_15	%_bases_above_20	%_bases_above_30	%_bases_above_50
1	3589743348	112.46	150	106	68	97.2	97.1	96.9	96.4	95.7	93.5	85.1
2	4279279196	134.06	181	125	80	96.6	96.4	96	95.4	94.6	92.8	87.5
3	5078042392	159.09	214	150	95	96.7	96.5	96.2	95.7	95.1	93.7	89.9
15_germline_DNA	2567234155	80.43	109	73	43	96.4	95.8	94.7	92.5	90	84	68.8
15	2639533739	82.69	110	75	47	96.7	96.2	95.4	93.8	91.8	86.7	72.1
16	4785700115	149.93	202	143	92	96.7	96.5	96.2	95.7	95.1	93.6	89.5
17	3570447576	111.86	144	105	69	96.4	96.2	95.8	95	94.2	91.9	85
18_germline_DNA	2307354878	72.29	95	73	51	97	96.8	96.4	95.6	94.4	90.5	75.4
18	2379143580	74.54	99	73	48	96.9	96.7	96.3	95.4	93.9	89.2	73.1
20	4216891042	132.11	167	116	73	96.6	96.4	96	95.4	94.6	92.5	86.1
21	3848511856	120.57	164	115	73	96.6	96.3	95.9	95.2	94.3	92.1	85.6
22	5500719716	172.33	232	159	100	96.8	96.7	96.4	96	95.5	94.3	90.8
30	5620768395	176.09	236	158	97	96.9	96.8	96.5	96.1	95.5	94.2	90.3
32	2918993429	91.45	115	75	46	97	96.7	96.3	95.1	93.3	87.7	71.5
35_germline_DNA	2179089038	68.27	93	62	37	96.3	95.5	94.2	91.5	88.3	80.6	61.3
35	2166010229	67.86	93	61	35	96.1	95.2	93.7	90.7	87.4	79.4	60.5
36_germline_DNA	1515659141	47.48	64	44	28	96.5	95.7	94.1	90.2	84.7	70.7	40.1
36	3713926439	116.35	153	104	70	97.3	97	96.7	96.1	95.4	93.4	86.3
37	3210463144	100.58	134	91	57	96.9	96.6	96.3	95.4	94.2	90.6	79.3
43	1105204156	34.62	47	36	25	94.7	93.6	91.8	87.4	81.6	63.1	18.3
44_germline_DNA	2807886988	87.97	118	86	57	97	96.8	96.5	95.8	94.7	91.6	80.2
44	3244655295	101.65	135	95	60	96.9	96.8	96.4	95.7	94.8	91.8	81.6
46	3042575678	95.32	128	90	58	97.3	97.1	96.8	96.1	95.1	91.8	80.2
