# Supplementary material for: TRPV4 and KRAS and FGFR1 gain-of-function mutations drive giant cell lesions of the jaw
Source: Nat Commun. 2018 Nov 1;9:4572. doi: 10.1038/s41467-018-06690-4 (PMC6212533; doi:10.1038/s41467-018-06690-4)
Supplement: Supplementary file 9 — Supplementary Data 6 [file 41467_2018_6690_MOESM9_ESM.xlsx]

## Sheet: Supplementary Data 6
Supplementary Data 6. List of somatic missense and frameshift TRPV4 mutations reported in cancer and extracted from COSMIC (Catalogue of Somatic Mutations in Cancer)
AA Mutation	CDS Mutation	Primary Tissue	Tissue Subtype 1	Tissue Subtype 2	Histology	Histology Subtype 1	Histology Subtype 2	Somatic Status	Sample Type
p.P97A	c.289C>G	Haematopoietic and lymphoid	Lymph node	NS	Lymphoid neoplasm	Follicular lymphoma	NS	Variant of unknown origin	Tumour Sample
p.N445K	c.1335C>G	Autonomic ganglia	NS	NS	Neuroblastoma	NS	NS	Variant of unknown origin	Unknown
p.F524L	c.1572C>G	Biliary tract	Bile duct	NS	Carcinoma	Adenocarcinoma	NS	Confirmed Somatic	Tumour Sample
p.P143S	c.427C>T	Biliary tract	Bile duct	NS	Carcinoma	NS	NS	Confirmed Somatic	Tumour Sample
p.Y281C	c.842A>G	Urinary tract	Bladder	NS	Carcinoma	NS	NS	Confirmed Somatic	Unknown
p.R151W	c.451C>T	Haematopoietic and lymphoid	NS	NS	Lymphoid neoplasm	Acute lymphoblastic T cell leukaemia	NS	Confirmed Somatic	Tumour Sample
p.R151W	c.451C>T	Haematopoietic and lymphoid	NS	NS	Lymphoid neoplasm	Acute lymphoblastic T cell leukaemia	NS	Previously Reported	Unknown
p.N712S	c.2135A>G	Haematopoietic and lymphoid	NS	NS	Haematopoietic neoplasm	Acute myeloid leukaemia therapy related	NS	Confirmed Somatic	Tumour Sample
p.R464H	c.1391G>A	Haematopoietic and lymphoid	NS	NS	Lymphoid neoplasm	Adult T cell lymphoma-leukaemia	NS	Confirmed Somatic	Unknown
p.V620I	c.1858G>A	Haematopoietic and lymphoid	NS	NS	Lymphoid neoplasm	Chronic lymphocytic leukaemia-small lymphocytic lymphoma	NS	Confirmed Somatic	Tumour Sample
p.V620I	c.1858G>A	Haematopoietic and lymphoid	NS	NS	Lymphoid neoplasm	Chronic lymphocytic leukaemia-small lymphocytic lymphoma	NS	Confirmed Somatic	Unknown
p.A354V	c.1061C>T	Central nervous system	Brain	NS	Glioma	Astrocytoma Grade IV	Glioblastoma multiforme	Variant of unknown origin	Cultured
p.V469I	c.1405G>A	Central nervous system	Brain	NS	Glioma	Astrocytoma Grade IV	Glioblastoma multiforme	Confirmed Somatic	Tumour Sample
p.T380M	c.1139C>T	Central nervous system	Brain	NS	Glioma	Astrocytoma Grade IV	Glioblastoma multiforme	Confirmed Somatic	Unknown
p.T380M	c.1139C>T	Central nervous system	Brain	NS	Glioma	Astrocytoma Grade IV	Glioblastoma multiforme	Confirmed Somatic	Tumour Sample
p.T599M	c.1796C>T	Central nervous system	Brain	NS	Glioma	Astrocytoma Grade IV	Glioblastoma multiforme	Confirmed Somatic	Unknown
p.T599M	c.1796C>T	Central nervous system	Brain	NS	Glioma	Astrocytoma Grade IV	Glioblastoma multiforme	Confirmed Somatic	Tumour Sample
p.R316C	c.946C>T	Central nervous system	Brain	NS	Glioma	Astrocytoma Grade IV	Glioblastoma multiforme	Confirmed Somatic	Tumour Sample
p.R269H	c.806G>A	Central nervous system	Brain	NS	Glioma	Astrocytoma Grade IV	Glioblastoma multiforme	Confirmed Somatic	Tumour Sample
p.I128K	c.383T>A	Breast	NS	NS	Carcinoma	Basal (triple-negative) carcinoma	NS	Confirmed Somatic	Tumour Sample
p.A245S	c.733G>T	Breast	NS	NS	Carcinoma	HER-positive carcinoma	NS	Confirmed Somatic	Tumour Sample
p.R852L	c.2555G>T	Breast	NS	NS	Carcinoma	NS	NS	Confirmed Somatic	Tumour Sample
p.T380M	c.1139C>T	Breast	NS	NS	Carcinoma	NS	NS	Confirmed Somatic	Unknown
p.T488A	c.1462A>G	Breast	NS	NS	Carcinoma	Ductal carcinoma	NS	Confirmed Somatic	Tumour Sample
p.F231L	c.693C>A	Large intestine	Caecum	NS	Carcinoma	Adenocarcinoma	NS	Confirmed Somatic	Unknown
p.A489T	c.1465G>A	Large intestine	Caecum	NS	Carcinoma	Adenocarcinoma	NS	Confirmed Somatic	Unknown
p.R446H	c.1337G>A	Large intestine	Caecum	NS	Carcinoma	Adenocarcinoma	NS	Confirmed Somatic	Unknown
p.H787Y	c.2359C>T	Cervix	NS	NS	Carcinoma	Squamous cell carcinoma	NS	Confirmed Somatic	Tumour Sample
p.E831K	c.2491G>A	Cervix	NS	NS	Carcinoma	Squamous cell carcinoma	NS	Confirmed Somatic	Tumour Sample
p.Q260R	c.779A>G	Cervix	NS	NS	Carcinoma	Squamous cell carcinoma	NS	Confirmed Somatic	Unknown
p.R594H	c.1781G>A	Large intestine	Colon	Ascending	Carcinoma	Adenocarcinoma	NS	Confirmed Somatic	Unknown
p.R862H	c.2585G>A	Large intestine	Colon	Ascending	Carcinoma	Adenocarcinoma	NS	Confirmed Somatic	Unknown
p.T380M	c.1139C>T	Large intestine	Colon	Ascending	Carcinoma	Adenocarcinoma	NS	Confirmed Somatic	Unknown
p.V254M	c.760G>A	Large intestine	Colon	Ascending	Carcinoma	Adenocarcinoma	NS	Confirmed Somatic	Unknown
p.V829M	c.2485G>A	Large intestine	Colon	NS	Carcinoma	Adenocarcinoma	NS	Variant of unknown origin	Tumour Sample
p.R661C	c.1981C>T	Large intestine	Colon	NS	Carcinoma	Adenocarcinoma	NS	Variant of unknown origin	Tumour Sample
p.S48L	c.143C>T	Large intestine	Colon	NS	Carcinoma	Adenocarcinoma	NS	Variant of unknown origin	Tumour Sample
p.P57T	c.169C>A	Large intestine	Colon	Transverse	Carcinoma	Adenocarcinoma	NS	Confirmed Somatic	Unknown
p.R206H	c.617G>A	Large intestine	Colon	Transverse	Carcinoma	Adenocarcinoma	NS	Confirmed Somatic	Unknown
p.S203N	c.608G>A	Large intestine	Colon	Left	Carcinoma	Adenocarcinoma	NS	Variant of unknown origin	Cultured
p.D84N	c.250G>A	Large intestine	Rectum	NS	Carcinoma	Adenocarcinoma	NS	Confirmed Somatic	Tumour Sample
p.L610I	c.1828C>A	Large intestine	Rectum	NS	Carcinoma	Adenocarcinoma	NS	Confirmed Somatic	Tumour Sample
p.N850K	c.2550C>G	Large intestine	Rectum	NS	NS	NS	NS	Confirmed Somatic	Tumour Sample
p.R316C	c.946C>T	Large intestine	Colon	Sigmoid	Carcinoma	Adenocarcinoma	NS	Confirmed Somatic	Unknown
p.R316C	c.946C>T	Large intestine	Colon	Sigmoid	Carcinoma	Adenocarcinoma	NS	Confirmed Somatic	Unknown
p.P870L	c.2609C>T	Large intestine	Colon	Sigmoid	Adenoma	NS	NS	Confirmed Somatic	Tumour Sample
p.S417L	c.1250C>T	Large intestine	NS	NS	Carcinoma	Adenocarcinoma	NS	Variant of unknown origin	Cultured
p.Q267H	c.801G>T	Large intestine	NS	NS	Carcinoma	Adenocarcinoma	NS	Variant of unknown origin	Cultured
p.N368S	c.1103A>G	Large intestine	NS	NS	Carcinoma	Adenocarcinoma	NS	Variant of unknown origin	Cultured
p.S768L	c.2303C>T	Large intestine	NS	NS	Carcinoma	Adenocarcinoma	NS	Variant of unknown origin	Cultured
p.S768L	c.2303C>T	Large intestine	NS	NS	Carcinoma	Adenocarcinoma	NS	Variant of unknown origin	Cultured
p.Q267H	c.801G>T	Large intestine	NS	NS	Carcinoma	Adenocarcinoma	NS	Variant of unknown origin	Cultured
p.D84N	c.250G>A	Large intestine	NS	NS	Carcinoma	Adenocarcinoma	NS	Previously Reported	Cultured
p.S403F	c.1208C>T	Large intestine	NS	NS	Carcinoma	Adenocarcinoma	NS	Confirmed Somatic	Cultured
p.A489T	c.1465G>A	Large intestine	NS	NS	Carcinoma	Adenocarcinoma	NS	Previously Reported	Cultured
p.V158M	c.472G>A	Large intestine	NS	NS	Carcinoma	Adenocarcinoma	NS	Confirmed Somatic	Unknown
p.A629T	c.1885G>A	Large intestine	NS	NS	Carcinoma	Adenocarcinoma	NS	Confirmed Somatic	Unknown
p.S836L	c.2507C>T	Large intestine	NS	NS	Carcinoma	Adenocarcinoma	NS	Confirmed Somatic	Unknown
p.R503H	c.1508G>A	Large intestine	NS	NS	Carcinoma	Adenocarcinoma	NS	Confirmed Somatic	Unknown
p.R179C	c.535C>T	Large intestine	NS	NS	Carcinoma	Adenocarcinoma	NS	Confirmed Somatic	Unknown
p.P57T	c.169C>A	Large intestine	NS	NS	Carcinoma	Adenocarcinoma	NS	Confirmed Somatic	Unknown
p.R206H	c.617G>A	Large intestine	NS	NS	Carcinoma	Adenocarcinoma	NS	Confirmed Somatic	Unknown
p.R315Q	c.944G>A	Large intestine	NS	NS	Carcinoma	Adenocarcinoma	NS	Confirmed Somatic	Unknown
p.A431T	c.1291G>A	Large intestine	NS	NS	Carcinoma	Adenocarcinoma	NS	Confirmed Somatic	Unknown
p.V764M	c.2290G>A	Large intestine	NS	NS	Carcinoma	Adenocarcinoma	NS	Confirmed Somatic	Unknown
p.P142L	c.425C>T	Large intestine	NS	NS	Carcinoma	Adenocarcinoma	NS	Confirmed Somatic	Unknown
p.R818C	c.2452C>T	Large intestine	NS	NS	Carcinoma	Adenocarcinoma	NS	Confirmed Somatic	Unknown
p.V476D	c.1427T>A	Pancreas	NS	NS	Pancreatic intraepithelial neoplasia (PanIN)	NS	NS	Confirmed Somatic	Tumour Sample
p.V476D	c.1427T>A	Pancreas	NS	NS	Carcinoma	Ductal carcinoma	NS	Confirmed Somatic	Tumour Sample
p.R460Q	c.1379G>A	Pancreas	NS	NS	Carcinoma	Ductal carcinoma	NS	Confirmed Somatic	Cultured
p.V476D	c.1427T>A	Pancreas	NS	NS	Carcinoma	Ductal carcinoma	NS	Confirmed Somatic	Unknown
p.R616L	c.1847G>T	Pancreas	NS	NS	Carcinoma	Ductal carcinoma	NS	Confirmed Somatic	Unknown
p.V254M	c.760G>A	Endometrium	NS	NS	Carcinoma	Endometrioid carcinoma	NS	Previously Reported	Tumour Sample
p.G679D	c.2036G>A	Endometrium	NS	NS	Carcinoma	Endometrioid carcinoma	NS	Variant of unknown origin	Tumour Sample
p.D682N	c.2044G>A	Endometrium	NS	NS	Carcinoma	Endometrioid carcinoma	NS	Previously Reported	Tumour Sample
p.P103H	c.308C>A	Endometrium	NS	NS	Carcinoma	Endometrioid carcinoma	NS	Confirmed Somatic	Tumour Sample
p.G221S	c.661G>A	Endometrium	NS	NS	Carcinoma	Endometrioid carcinoma	NS	Variant of unknown origin	Tumour Sample
p.A489T	c.1465G>A	Endometrium	NS	NS	Carcinoma	Endometrioid carcinoma	NS	Previously Reported	Tumour Sample
p.S290L	c.869C>T	Endometrium	NS	NS	Carcinoma	Endometrioid carcinoma	NS	Variant of unknown origin	Tumour Sample
p.D531E	c.1593C>A	Endometrium	NS	NS	Carcinoma	Endometrioid carcinoma	NS	Variant of unknown origin	Tumour Sample
p.R391Q	c.1172G>A	Endometrium	NS	NS	Carcinoma	Endometrioid carcinoma	NS	Variant of unknown origin	Tumour Sample
p.D84N	c.250G>A	Endometrium	NS	NS	Carcinoma	Endometrioid carcinoma	NS	Previously Reported	Tumour Sample
p.D369N	c.1105G>A	Endometrium	NS	NS	Carcinoma	Endometrioid carcinoma	NS	Confirmed Somatic	Tumour Sample
p.K834N	c.2502G>T	Endometrium	NS	NS	Carcinoma	Serous carcinoma	NS	Variant of unknown origin	Tumour Sample
p.R160W	c.478C>T	Kidney	NS	NS	Carcinoma	Clear cell renal cell carcinoma	NS	Confirmed Somatic	Tumour Sample
p.A576V	c.1727C>T	Kidney	NS	NS	Carcinoma	Clear cell renal cell carcinoma	NS	Variant of unknown origin	Tumour Sample
p.Y235C	c.704A>G	Kidney	NS	NS	Carcinoma	Clear cell renal cell carcinoma	NS	Variant of unknown origin	Tumour Sample
p.S634C	c.1901C>G	Kidney	NS	NS	Carcinoma	Clear cell renal cell carcinoma	NS	Confirmed Somatic	Tumour Sample
p.M713I	c.2139G>A	Kidney	NS	NS	Carcinoma	Clear cell renal cell carcinoma	NS	Confirmed Somatic	Unknown
p.T395M	c.1184C>T	Kidney	NS	NS	Carcinoma	Papillary renal cell carcinoma	NS	Confirmed Somatic	Unknown
p.I246T	c.737T>C	Liver	NS	NS	Carcinoma	NS	NS	Confirmed Somatic	Unknown
p.I246T	c.737T>C	Liver	NS	NS	Carcinoma	NS	NS	Confirmed Somatic	Unknown
p.S159Y	c.476C>A	Liver	NS	NS	Other	Neoplasm	NS	Confirmed Somatic	Tumour Sample
p.P870T	c.2608C>A	Liver	NS	NS	Other	Neoplasm	NS	Confirmed Somatic	Tumour Sample
p.D461E	c.1383C>A	Liver	NS	NS	Other	Neoplasm	NS	Confirmed Somatic	Tumour Sample
p.R249H	c.746G>A	Liver	NS	NS	Other	Neoplasm	NS	Confirmed Somatic	Tumour Sample
p.R249H	c.746G>A	Liver	NS	NS	Other	Neoplasm	NS	Confirmed Somatic	Tumour Sample
p.D854Y	c.2560G>T	Liver	NS	NS	Carcinoma	Hepatocellular carcinoma	NS	Confirmed Somatic	Tumour Sample
p.P12H	c.35C>A	Liver	NS	NS	Carcinoma	Hepatocellular carcinoma	NS	Confirmed Somatic	Tumour Sample
p.P97A	c.289C>G	Haematopoietic and lymphoid	Lymph node	NS	Lymphoid neoplasm	Follicular lymphoma	NS	Variant of unknown origin	Tumour Sample
p.N445K	c.1335C>G	Autonomic ganglia	NS	NS	Neuroblastoma	NS	NS	Variant of unknown origin	Unknown
p.F524L	c.1572C>G	Biliary tract	Bile duct	NS	Carcinoma	Adenocarcinoma	NS	Confirmed Somatic	Tumour Sample
p.P143S	c.427C>T	Biliary tract	Bile duct	NS	Carcinoma	NS	NS	Confirmed Somatic	Tumour Sample
p.Y281C	c.842A>G	Urinary tract	Bladder	NS	Carcinoma	NS	NS	Confirmed Somatic	Unknown
p.R151W	c.451C>T	Haematopoietic and lymphoid	NS	NS	Lymphoid neoplasm	Acute lymphoblastic T cell leukaemia	NS	Confirmed Somatic	Tumour Sample
p.R151W	c.451C>T	Haematopoietic and lymphoid	NS	NS	Lymphoid neoplasm	Acute lymphoblastic T cell leukaemia	NS	Previously Reported	Unknown
p.N712S	c.2135A>G	Haematopoietic and lymphoid	NS	NS	Haematopoietic neoplasm	Acute myeloid leukaemia therapy related	NS	Confirmed Somatic	Tumour Sample
p.R464H	c.1391G>A	Haematopoietic and lymphoid	NS	NS	Lymphoid neoplasm	Adult T cell lymphoma-leukaemia	NS	Confirmed Somatic	Unknown
p.V620I	c.1858G>A	Haematopoietic and lymphoid	NS	NS	Lymphoid neoplasm	Chronic lymphocytic leukaemia-small lymphocytic lymphoma	NS	Confirmed Somatic	Tumour Sample
p.V620I	c.1858G>A	Haematopoietic and lymphoid	NS	NS	Lymphoid neoplasm	Chronic lymphocytic leukaemia-small lymphocytic lymphoma	NS	Confirmed Somatic	Unknown
p.A354V	c.1061C>T	Central nervous system	Brain	NS	Glioma	Astrocytoma Grade IV	Glioblastoma multiforme	Variant of unknown origin	Cultured
p.V469I	c.1405G>A	Central nervous system	Brain	NS	Glioma	Astrocytoma Grade IV	Glioblastoma multiforme	Confirmed Somatic	Tumour Sample
p.T380M	c.1139C>T	Central nervous system	Brain	NS	Glioma	Astrocytoma Grade IV	Glioblastoma multiforme	Confirmed Somatic	Unknown
p.T380M	c.1139C>T	Central nervous system	Brain	NS	Glioma	Astrocytoma Grade IV	Glioblastoma multiforme	Confirmed Somatic	Tumour Sample
p.T599M	c.1796C>T	Central nervous system	Brain	NS	Glioma	Astrocytoma Grade IV	Glioblastoma multiforme	Confirmed Somatic	Unknown
p.T599M	c.1796C>T	Central nervous system	Brain	NS	Glioma	Astrocytoma Grade IV	Glioblastoma multiforme	Confirmed Somatic	Tumour Sample
p.R316C	c.946C>T	Central nervous system	Brain	NS	Glioma	Astrocytoma Grade IV	Glioblastoma multiforme	Confirmed Somatic	Tumour Sample
p.R269H	c.806G>A	Central nervous system	Brain	NS	Glioma	Astrocytoma Grade IV	Glioblastoma multiforme	Confirmed Somatic	Tumour Sample
p.I128K	c.383T>A	Breast	NS	NS	Carcinoma	Basal (triple-negative) carcinoma	NS	Confirmed Somatic	Tumour Sample
p.A245S	c.733G>T	Breast	NS	NS	Carcinoma	HER-positive carcinoma	NS	Confirmed Somatic	Tumour Sample
p.R852L	c.2555G>T	Breast	NS	NS	Carcinoma	NS	NS	Confirmed Somatic	Tumour Sample
p.T380M	c.1139C>T	Breast	NS	NS	Carcinoma	NS	NS	Confirmed Somatic	Unknown
p.T488A	c.1462A>G	Breast	NS	NS	Carcinoma	Ductal carcinoma	NS	Confirmed Somatic	Tumour Sample
p.F231L	c.693C>A	Large intestine	Caecum	NS	Carcinoma	Adenocarcinoma	NS	Confirmed Somatic	Unknown
p.A489T	c.1465G>A	Large intestine	Caecum	NS	Carcinoma	Adenocarcinoma	NS	Confirmed Somatic	Unknown
p.R446H	c.1337G>A	Large intestine	Caecum	NS	Carcinoma	Adenocarcinoma	NS	Confirmed Somatic	Unknown
p.H787Y	c.2359C>T	Cervix	NS	NS	Carcinoma	Squamous cell carcinoma	NS	Confirmed Somatic	Tumour Sample
p.E831K	c.2491G>A	Cervix	NS	NS	Carcinoma	Squamous cell carcinoma	NS	Confirmed Somatic	Tumour Sample
p.Q260R	c.779A>G	Cervix	NS	NS	Carcinoma	Squamous cell carcinoma	NS	Confirmed Somatic	Unknown
p.R594H	c.1781G>A	Large intestine	Colon	Ascending	Carcinoma	Adenocarcinoma	NS	Confirmed Somatic	Unknown
p.R862H	c.2585G>A	Large intestine	Colon	Ascending	Carcinoma	Adenocarcinoma	NS	Confirmed Somatic	Unknown
p.T380M	c.1139C>T	Large intestine	Colon	Ascending	Carcinoma	Adenocarcinoma	NS	Confirmed Somatic	Unknown
p.V254M	c.760G>A	Large intestine	Colon	Ascending	Carcinoma	Adenocarcinoma	NS	Confirmed Somatic	Unknown
p.V829M	c.2485G>A	Large intestine	Colon	NS	Carcinoma	Adenocarcinoma	NS	Variant of unknown origin	Tumour Sample
p.R661C	c.1981C>T	Large intestine	Colon	NS	Carcinoma	Adenocarcinoma	NS	Variant of unknown origin	Tumour Sample
p.S48L	c.143C>T	Large intestine	Colon	NS	Carcinoma	Adenocarcinoma	NS	Variant of unknown origin	Tumour Sample
p.P57T	c.169C>A	Large intestine	Colon	Transverse	Carcinoma	Adenocarcinoma	NS	Confirmed Somatic	Unknown
p.R206H	c.617G>A	Large intestine	Colon	Transverse	Carcinoma	Adenocarcinoma	NS	Confirmed Somatic	Unknown
p.S203N	c.608G>A	Large intestine	Colon	Left	Carcinoma	Adenocarcinoma	NS	Variant of unknown origin	Cultured
p.D84N	c.250G>A	Large intestine	Rectum	NS	Carcinoma	Adenocarcinoma	NS	Confirmed Somatic	Tumour Sample
p.L610I	c.1828C>A	Large intestine	Rectum	NS	Carcinoma	Adenocarcinoma	NS	Confirmed Somatic	Tumour Sample
p.N850K	c.2550C>G	Large intestine	Rectum	NS	NS	NS	NS	Confirmed Somatic	Tumour Sample
p.R316C	c.946C>T	Large intestine	Colon	Sigmoid	Carcinoma	Adenocarcinoma	NS	Confirmed Somatic	Unknown
p.R316C	c.946C>T	Large intestine	Colon	Sigmoid	Carcinoma	Adenocarcinoma	NS	Confirmed Somatic	Unknown
p.P870L	c.2609C>T	Large intestine	Colon	Sigmoid	Adenoma	NS	NS	Confirmed Somatic	Tumour Sample
p.S417L	c.1250C>T	Large intestine	NS	NS	Carcinoma	Adenocarcinoma	NS	Variant of unknown origin	Cultured
p.Q267H	c.801G>T	Large intestine	NS	NS	Carcinoma	Adenocarcinoma	NS	Variant of unknown origin	Cultured
p.N368S	c.1103A>G	Large intestine	NS	NS	Carcinoma	Adenocarcinoma	NS	Variant of unknown origin	Cultured
p.S768L	c.2303C>T	Large intestine	NS	NS	Carcinoma	Adenocarcinoma	NS	Variant of unknown origin	Cultured
p.S768L	c.2303C>T	Large intestine	NS	NS	Carcinoma	Adenocarcinoma	NS	Variant of unknown origin	Cultured
p.Q267H	c.801G>T	Large intestine	NS	NS	Carcinoma	Adenocarcinoma	NS	Variant of unknown origin	Cultured
p.D84N	c.250G>A	Large intestine	NS	NS	Carcinoma	Adenocarcinoma	NS	Previously Reported	Cultured
p.S403F	c.1208C>T	Large intestine	NS	NS	Carcinoma	Adenocarcinoma	NS	Confirmed Somatic	Cultured
p.A489T	c.1465G>A	Large intestine	NS	NS	Carcinoma	Adenocarcinoma	NS	Previously Reported	Cultured
p.V158M	c.472G>A	Large intestine	NS	NS	Carcinoma	Adenocarcinoma	NS	Confirmed Somatic	Unknown
p.A629T	c.1885G>A	Large intestine	NS	NS	Carcinoma	Adenocarcinoma	NS	Confirmed Somatic	Unknown
p.S836L	c.2507C>T	Large intestine	NS	NS	Carcinoma	Adenocarcinoma	NS	Confirmed Somatic	Unknown
p.R503H	c.1508G>A	Large intestine	NS	NS	Carcinoma	Adenocarcinoma	NS	Confirmed Somatic	Unknown
p.R179C	c.535C>T	Large intestine	NS	NS	Carcinoma	Adenocarcinoma	NS	Confirmed Somatic	Unknown
p.P57T	c.169C>A	Large intestine	NS	NS	Carcinoma	Adenocarcinoma	NS	Confirmed Somatic	Unknown
p.R206H	c.617G>A	Large intestine	NS	NS	Carcinoma	Adenocarcinoma	NS	Confirmed Somatic	Unknown
p.R315Q	c.944G>A	Large intestine	NS	NS	Carcinoma	Adenocarcinoma	NS	Confirmed Somatic	Unknown
p.A431T	c.1291G>A	Large intestine	NS	NS	Carcinoma	Adenocarcinoma	NS	Confirmed Somatic	Unknown
p.V764M	c.2290G>A	Large intestine	NS	NS	Carcinoma	Adenocarcinoma	NS	Confirmed Somatic	Unknown
p.P142L	c.425C>T	Large intestine	NS	NS	Carcinoma	Adenocarcinoma	NS	Confirmed Somatic	Unknown
p.R818C	c.2452C>T	Large intestine	NS	NS	Carcinoma	Adenocarcinoma	NS	Confirmed Somatic	Unknown
p.V476D	c.1427T>A	Pancreas	NS	NS	Pancreatic intraepithelial neoplasia (PanIN)	NS	NS	Confirmed Somatic	Tumour Sample
p.V476D	c.1427T>A	Pancreas	NS	NS	Carcinoma	Ductal carcinoma	NS	Confirmed Somatic	Tumour Sample
p.R460Q	c.1379G>A	Pancreas	NS	NS	Carcinoma	Ductal carcinoma	NS	Confirmed Somatic	Cultured
p.V476D	c.1427T>A	Pancreas	NS	NS	Carcinoma	Ductal carcinoma	NS	Confirmed Somatic	Unknown
p.R616L	c.1847G>T	Pancreas	NS	NS	Carcinoma	Ductal carcinoma	NS	Confirmed Somatic	Unknown
p.V254M	c.760G>A	Endometrium	NS	NS	Carcinoma	Endometrioid carcinoma	NS	Previously Reported	Tumour Sample
p.G679D	c.2036G>A	Endometrium	NS	NS	Carcinoma	Endometrioid carcinoma	NS	Variant of unknown origin	Tumour Sample
p.D682N	c.2044G>A	Endometrium	NS	NS	Carcinoma	Endometrioid carcinoma	NS	Previously Reported	Tumour Sample
p.P103H	c.308C>A	Endometrium	NS	NS	Carcinoma	Endometrioid carcinoma	NS	Confirmed Somatic	Tumour Sample
p.G221S	c.661G>A	Endometrium	NS	NS	Carcinoma	Endometrioid carcinoma	NS	Variant of unknown origin	Tumour Sample
p.A489T	c.1465G>A	Endometrium	NS	NS	Carcinoma	Endometrioid carcinoma	NS	Previously Reported	Tumour Sample
p.S290L	c.869C>T	Endometrium	NS	NS	Carcinoma	Endometrioid carcinoma	NS	Variant of unknown origin	Tumour Sample
p.D531E	c.1593C>A	Endometrium	NS	NS	Carcinoma	Endometrioid carcinoma	NS	Variant of unknown origin	Tumour Sample
p.R391Q	c.1172G>A	Endometrium	NS	NS	Carcinoma	Endometrioid carcinoma	NS	Variant of unknown origin	Tumour Sample
p.D84N	c.250G>A	Endometrium	NS	NS	Carcinoma	Endometrioid carcinoma	NS	Previously Reported	Tumour Sample
p.D369N	c.1105G>A	Endometrium	NS	NS	Carcinoma	Endometrioid carcinoma	NS	Confirmed Somatic	Tumour Sample
p.K834N	c.2502G>T	Endometrium	NS	NS	Carcinoma	Serous carcinoma	NS	Variant of unknown origin	Tumour Sample
p.R160W	c.478C>T	Kidney	NS	NS	Carcinoma	Clear cell renal cell carcinoma	NS	Confirmed Somatic	Tumour Sample
p.A576V	c.1727C>T	Kidney	NS	NS	Carcinoma	Clear cell renal cell carcinoma	NS	Variant of unknown origin	Tumour Sample
p.Y235C	c.704A>G	Kidney	NS	NS	Carcinoma	Clear cell renal cell carcinoma	NS	Variant of unknown origin	Tumour Sample
p.S634C	c.1901C>G	Kidney	NS	NS	Carcinoma	Clear cell renal cell carcinoma	NS	Confirmed Somatic	Tumour Sample
p.M713I	c.2139G>A	Kidney	NS	NS	Carcinoma	Clear cell renal cell carcinoma	NS	Confirmed Somatic	Unknown
p.T395M	c.1184C>T	Kidney	NS	NS	Carcinoma	Papillary renal cell carcinoma	NS	Confirmed Somatic	Unknown
p.I246T	c.737T>C	Liver	NS	NS	Carcinoma	NS	NS	Confirmed Somatic	Unknown
p.I246T	c.737T>C	Liver	NS	NS	Carcinoma	NS	NS	Confirmed Somatic	Unknown
p.S159Y	c.476C>A	Liver	NS	NS	Other	Neoplasm	NS	Confirmed Somatic	Tumour Sample
p.P870T	c.2608C>A	Liver	NS	NS	Other	Neoplasm	NS	Confirmed Somatic	Tumour Sample
p.D461E	c.1383C>A	Liver	NS	NS	Other	Neoplasm	NS	Confirmed Somatic	Tumour Sample
p.R249H	c.746G>A	Liver	NS	NS	Other	Neoplasm	NS	Confirmed Somatic	Tumour Sample
p.R249H	c.746G>A	Liver	NS	NS	Other	Neoplasm	NS	Confirmed Somatic	Tumour Sample
p.D854Y	c.2560G>T	Liver	NS	NS	Carcinoma	Hepatocellular carcinoma	NS	Confirmed Somatic	Tumour Sample
p.P12H	c.35C>A	Liver	NS	NS	Carcinoma	Hepatocellular carcinoma	NS	Confirmed Somatic	Tumour Sample
p.P12H	c.35C>A	Liver	NS	NS	Carcinoma	Hepatocellular carcinoma	NS	Confirmed Somatic	Tumour Sample
p.N712fs*41	c.2136delC	Large intestine	Colon	Transverse	Carcinoma	Adenocarcinoma	NS	Confirmed Somatic	Unknown
p.N712fs*41	c.2136delC	Large intestine	NS	NS	Carcinoma	Adenocarcinoma	NS	Confirmed Somatic	Unknown
p.F471fs*64	c.1412delT	Lung	NS	NS	Carcinoma	Adenocarcinoma	NS	Variant of unknown origin	Tumour Sample
p.I244fs*61	c.732delC	Lung	NS	NS	Carcinoma	Small cell carcinoma	NS	Confirmed Somatic	Tumour Sample
p.I145fs*30	c.432delC	Large intestine	Caecum	NS	Carcinoma	Adenocarcinoma	NS	Confirmed Somatic	Unknown
p.F108fs*20	c.322_325delTTTG	Kidney	NS	NS	Carcinoma	Clear cell renal cell carcinoma	NS	Confirmed Somatic	Unknown
p.D21fs*49	c.61delG	Large intestine	Colon	Transverse	Carcinoma	Adenocarcinoma	NS	Confirmed Somatic	Unknown
p.E14fs*56	c.40delG	Stomach	NS	NS	Carcinoma	Intestinal adenocarcinoma	NS	Confirmed Somatic	Tumour Sample
p.Y281fs*53	c.839_840insG	Large intestine	NS	NS	Carcinoma	Adenocarcinoma	NS	Confirmed Somatic	Unknown
p.E43fs*11	c.127_128insG	Upper aerodigestive tract	Pharynx	Nasopharynx	Carcinoma	Nasopharyngeal carcinoma	NS	Confirmed Somatic	Tumour Sample
